# Supplementary material for: Random sequences rapidly evolve into de novo promoters
Source: Nat Commun. 2018 Apr 18;9:1530. doi: 10.1038/s41467-018-04026-w (PMC5906472; doi:10.1038/s41467-018-04026-w)
Supplement: Supplementary file 4 — Supplementary Data 1 [file 41467_2018_4026_MOESM4_ESM.xlsx]

## Sheet: Table legend
Supplamentary Data 1: A table of all activating mutations occurred in the different random sequences. For each random sequence, Randseq1 to Randseq40, the starting sequence is shown above, and the sequence with the activating mutations is shown in the lines below. The evolved promoter predicted by the acquired mutations is shown by matching to the canonical -35 and-10 motifs. Capital bases indica…

## Sheet: Mutation List
	Sequence	Evolved Promoter	Mutation reinserted	Remarks
RandSeq1	ataggagcgtcatcaaacgcgccgttcaggttctggttctccatgccatagttaagccgcacaacgggtactaccactccctgtagtccgctttaccgttctc
1st mutation	ataggagcgtcatcaaacgcgccgttcaggttctggttctccatgcTatagttaagccgcacaacgggtactaccactccctgtagtccgctttaccgttctc		Yes
2nd mutation	ataggagcgtcatcaaacgcgcTgttcaggttctggttctccatgcTatagttaagccgcacaacgggtactaccactccctgtagtccgctttaccgttctc	TgttCA---18---TATAgT	Yes
RandSeq2	aattctcaaccccacactgccggccgaagcccttcacgaagtaaaccgagtgctgtcatgtcgaaagtgatatagcttgttccctatacttaagtgctagcaa			Another predicted promoter (TcGAaA---18---TATAcT) is overlapping with the evolved promoter
1st mutation	aattctcaaccccacactgccggccgaagcccttcacgaagtaaaccgaTtgctgtcatgtcgaaagtgatatagcttgttccctatacttaagtgctagcaa		Yes
2nd mutation	aattctcaaccccacactgccggccgaagcccttcacgaagtaaaccgaTtgctgtcatgtcgaaagtgatatagTttgttccctatacttaagtgctagcaa	TTGaca---15---TATAgT	Yes	In one of the replicates the 2nd mutation occurred first
RandSeq3	cgaggcgtttgacaagtactcatccactgtgggaggcgacgagagacgctgcctgcggcatttcgtgatcataatgtctgccgttaactatgaataccggccg
1st mutation	cgaggcgtttgacaagtactcatccactgtgggaggcgacgagagacgctgcctgcggcatttcgtgat−ataatgtctgccgttaactatgaataccggccg	TGnTATAAT	Yes	This is an extended -10 promoter, thus the -35 element is not indicated
RandSeq4	ccgatctataagatagcgttcaactgcttaagtaggcagagacccgggtgcaacgaattgttctagggactggagtggaccctcatttacaaaggagcgtcct
1st mutation	−−−−−ctataagatagcgttcaactgcttaagtaggcagagacccgggtgcaacgaattgttctagggactggagtggaccctcatttacaaaggagcgtcct	TTcggg---17---TATAcT	No	The TATAcT -10motif is caused by the deletion that puts together TATA from the intergenic region and CT from the random sequence. The TTcggg is located the intergenic region, just upstream to the random sequence
RandSeq5	gcttcatactcgtggataagatatggaacctgcgcattcgttggacgacagcatttccggacgatggagctactatcccacggacaacgccgggtgtccacct
1st mutation	gctt−atactcgtggataagatatggaacctgcgcattcgttggacgacagcatttccggacgatggagctactatcccacggacaacgccgggtgtccacct	TgGgCc---17---TATAcT	No	The TgGgCc motif is located in the intergenic region, just upstream to the random sequence
RandSeq6	tgacggctctgcaccccgatgttaactgcagccagtcccataataacctccagttttaggcttgcagcgcaagggatttgcatttacggttaagacgatgtgg
1st mutation	tgacggctctgcaccccgatgttaactgcagccagtcccataataacctccagttttaggcttgcagcgcaagggatttTcatttacggttaagacgatgtgg	TTtAgg---17---TtTcAT	No
RandSeq7	ctgctttgtactcatggtacgggaaggatcccagattctctagacacacggttgtgatgttgtatatacttgttgcttatggttttccccttcggaagtggcg	TaGACA---18---TATAcT		This random sequence was active before evolution
RandSeq8	gccgacaacctccctggaaatcttgcgccaagtcggaggtcttgcacatgagcgtcagggccacatagattgcagctgcctgcctacatagactattaggaaa
1st mutation	gccgacaacctccctggaaatcttgcgccaagtcggaggtcttg−acatgagcgtcagggccacatagattgcagctgcctgcctacatagactattaggaaa	TTGACA---17---TAgAtT	No
RandSeq9	cgggcactttccaatgctcgcgctccctagggcatagtttaagtcgtttcctt−ctaactgtgtcggttgcatgtagtttggccatagtacctcagcctgcgag
1st mutation	cgggcactttccaatgctcgcgctccctagggcatagtttaagtcgtttccttGctaactgtgtcggttgcatgtagtttggccatagtacctcagcctgcgag	TTGctA---17---TAgttT	Yes
RandSeq10	tgtttccttcgcatcagagcgacgaggtgtagggcagcagcacctaacaagtaggcgagcccctatagctgattggcgataagtctgcctttgtgatctctca			This random sequence did not evolve expression of the lac operon
RandSeq11	acctgttatcaaccaattctcaaataccgacgggtccacccggtcgaagactagtgaatgatgtgacaccagatctgcccgtccgtagcgcgttaaacccggg
1st mutation (replicate1)	Capture of existing promoter
1st mutation (replicate2)	Mutation occurred in the intergenic region upstream to the random sequence
RandSeq12	ccgcccgattgaagcgaacccggatgatatcgcatgatatgtgaggattagccgatcagtaccaataccgaagagattatgtccttgatcagcaggcaggaga	TTGAag---18---cATgAT		This random sequence was active before evolution
1st mutation	ccgcccgattgaagcgaacccggatgatatcgTatgatatgtgaggattagccgatcagtaccaataccgaagagattatgtccttgatcagcaggcaggaga	TTGAag---18---TATgAT		An additional point mutation found in evolution further improved the promoter
RandSeq13	ccggtgttaccgggacttagttcggtttaaggacagactgagttatggaggcacagaccgaattgcagctacgtcggctttcggtctcatctcgcgtggtgga
1st mutation	Capture of existing promoter
RandSeq14	tgcgtggctccgcgtttaagaaccggccggcactgtgctgtgcttgttgaacgtgccttcactgcgatcgtggtgtttagtctggtgggacaacatgatactt
1st mutation	tgcgtggctccgcgtttaagaaccggccggcactgtgctgtgcttgttgaacgtgccttcactgcgatcgtggtg−−tagtctggtgggacaacatgatactt	gTGcCt---17---TAgtcT	No
RandSeq15	tgagcgccagggcggagacctaagtcaactctatgcggcctgggttgctgtgctttcatttggcgtgaactcgcggaggagtttcgtgtgaagcatatcatca
1st mutation (replicate1)	Mutation created a promoter in the intergenic region upstream to the random sequence	TgGgCc---17---TATAcT		Two different and independent mutations created the same promoter, one mutation improved the -10-motif
1st mutation (replicate2)	Mutation created a promoter in the intergenic region upstream to the random sequence	TgGACc---17---TtTAcT		and the other improved the -35-motif
RandSeq16	tatcgatattaatgcgggtgaattcagcgctgagacgctatggtgccgtgacgcgcccagagtgcaaaacattctacgtctaacgcctttatacgtggaatag
1st mutation	Capture of existing promoter
RandSeq17	gcaaaccagttcctcacgttatgcaacagctaggtgtaactgcacggcctcgatccgaggctgagctaagcgccccgccatacctgaggggtcttataagata
1st mutation	Mutation created a promoter in the intergenic region upstream to the random sequence	TgGACc---17---TtTAcT
RandSeq18	gagggaggaatgccgatctcagccccatctagtttctctcggtgacgctaatgccaactaaatatttacctcgtccacactcctcagcgtgctgcatctctca
1st mutation (replicate1)	gagggaggaatgccgatctcagccccatctagtttctctc−gtgacgctaatgccaactaaatatttacctcgtccacactcctcagcgtgctgcatctctca	TcGtgA---15---aATAtT	Yes
1st mutation (replicate2)	Mutation created a promoter in the intergenic region upstream to the random sequence	TgGgCc---17---TATAcT
RandSeq19	gcactggggttggttttaaaacgtactaggagtagcaggtccgatcagcgcctagtcaccgaaattagaacagaagttctattggtcgcacgcgtaggggcgg
1st mutation	Capture of existing promoter
RandSeq20	tgcatatcccgagtcatggtaaggactacatcgagtccgcttgtcagaaggaccactattagggacctccgctgcctataaatcaactgtagcggaatatgct
1st mutation (replicate1)	tgcatatcccgagtcatggtaaggactacatcgagtccgcttgtcagaaggaccactattaggga−−−−−−−−−−−−−−aaatcaactgtagcggaatatgct	TTGtCA---17---gAaAAT	No	deletion of 14 bases
1st mutation (replicate2)	tgcatatcccgagtcatggtaaggactacatcgagtccgcttg−−−−−−−−−−−−−−attagggacctccgctgcctataaatcaactgtagcggaatatgct	TTGAtt---16---TATAAa	Yes	a different deletion of 14 bases
RandSeq21	atagtcaatgtggcatcggctactagcacgatggtgtggggccatcttattaacgaaagcgctagaggtggtcactgacgcgctatgctagaaacgtgagcag
1st mutation	atagtcaatgtggcatcggctactagcacgatggtgtggggccatcttattaacgaaagcgctagaggtggtcactgacgcgctatActagaaacgtgagcag	gctAgA---17---TATAcT	Yes
RandSeq22	agcgttaaggtgtcgtttacacatacacttactcgaggtcgctggagtccgatatccacgcgaaccagatgcgccacttcctgttgtgagacccgcgattgag
1st mutation	Mutation occurred in the intergenic region upstream to the random sequence
RandSeq23	ctacaccgctataggtctatctttgaactgatcaaaacacaactaaccaaaaccagcccacagcaaggcgattggcagtgttatgggtccgtacccatatgtt			This random sequence did not evolve expression of the lac operon
RandSeq24	ggtgcaaattgatgccccgctgatgcata−tctggtgactgaagcgacgaagataggcaattaatccattacaccgcttcaaggaaatagtctatgtggaggtg
1st mutation (replicate1)	ggtgcaaattgatgccccgctgatgcataAtctggtgactgaagcgacgaagataggcaattaatccattacaccgcttcaaggaaatagtctatgtggaggtg	gTGcaA---18---cATAAT	No
1st mutation (replicate2)	ggtgcaaattgatgccccgctgatgcata−tctggtgactgaagcgacgaagataggca−−taatccattacaccgcttcaaggaaatagtctatgtggaggtg	gTGACt---17---cATAAT	No
RandSeq25	ctatctccatgttactaca−tccctgcgggtgtaagtaagaaatagcgacaccgcatggtgccagtagaaggaagctgtacataccccgcgcactcctccacgc
1st mutation	ctatctccatgttactacaAtccctgcgggtgtaagtaagaaatagcgacaccgcatggtgccagtagaaggaagctgtacataccccgcgcactcctccacgc	TTtAtA---15---TAcAAT	Yes	The TTcggg is located the intergenic region, just upstream to the random sequence
RandSeq26	agacatgttccgctatggcgtggccgcgcatagtgcgtaaataccgtttcagtttcccactgagctaattattcaaaatccggggaaagttcttagttcacgg
1st mutation (replicate1)	Capture of existing promoter
1st mutation (replicate2)	Mutation occurred in the intergenic region upstream to the random sequence
RandSeq27	cggtccgtttataacatgcgcagaggaagctgtctgtgcgtcgccagactcagagacccttatactacacccgcctggctgcgaatcatccaccactttaagt
1st mutation	Mutation occurred in the intergenic region upstream to the random sequence
RandSeq28	tggcttccctttaagaattacgaagtacctgagtttcagacgtacgcccacgtcgt−tagtggagtagcacccagccactctaaggatcaccgtacgtacttac
1st mutation (replicate1)	tggcttccctttaagaattacgaagtacctgagtttcagacgtacgcccacgtcgtAtagtggagtagcacccagccactctaaggatcaccgtacgtacttac	TTcAgA---15---TATAgT	Yes
1st mutation (replicate2)	Mutation occurred in the intergenic region upstream to the random sequence
RandSeq29	tcgaaaccatctacataatcatcacgacttcctggtaacatcgacgtataatcttgactatctgtggctgggctatgacttgtgccgtcgcctctcggtccac	acGACt---17---TATAAT
1st mutation (replicate1)	tcgaaaccatctacataatcatcacgacttcctggtaacatcgacgtataatcttgactatctgAggctgggctatgacttgtgccgtcgcctctcggtccac		Yes	The mutation in replicate1 also occurred in two other independent replicates. Without at least one of these mutations (from replicate1 or from replicate2), the indicated promoter upstream does not induce expression. It is possible that these mutations either strengthen a transcription activator binding site or reduce the affinity of a repressor that blocks expression from the upstream promoter.
1st mutation (replicate2)	tcgaaaccatctacataatcatcacgacttcctggtaacatcgacgtataatcttgactatctgtggctgCgctatgacttgtgccgtcgcctctcggtccac		Yes
RandSeq30	gtcggcccggccgtccatcgactctatatcgtatatacttgctttataccaattctcaacctcatatgcttcacgattcaggctactagtgggtgaagttcac	TTtAtA---16---TATgcT		This random sequence was active before evolution
RandSeq31	tacatcgtcgccgagcatcaccaagatccatatttaggtcaagtaattggttgagcgaggggagccaacctcaagcagtcgaatttaagataaaatgcgacag
1st mutation	Mutation occurred in the intergenic region upstream to the random sequence
RandSeq32	ggacagaagtacttcgccgtttgcctcgagtgcctttagctgagtatttaggcgacccacaggtaacctgcatttctcgttcgctttgttgtatcgcacggaa
1st mutation	Mutation occurred in the intergenic region upstream to the random sequence
RandSeq33	ggcgcactcggcacaatagggaaatcagagagcggctaatctttaatgggtatatgactcggtcccctcccaggctaaagatagttccctctggagttgggtc
1st mutation	ggcgcactcggcacaatagggaaatcagagagcggctaatctttaatgggtatatgactcggtcccctcccaggct−aagatagttccctctggagttgggtc	aTGACt---16---TAagAT	No
RandSeq34	cagtttcattaaccaatggacagtatatatactaaggctatcgtgtgattgggaggagcgcctctctgaactcgtgtgctctttgtctcaccggaacgccttt	TTcAtt---17---TATAcT and/or TgGACA---16---TATcgT		This random sequence was active before evolution
RandSeq35	ttgcaaatcgctggagcacattgcacctcctcaactactctacggagtatggccagactggaagagcctggcaaactgtgatgattgcttatgtacccgtagt
1st mutation	ttgcaaatcgctgga−cacattgcacctcctcaactactctacggagtatggccagactggaagagcctggcaaactgtgatgattgcttatgtacccgtagt	TgGACA---17---TActcT	Yes
RandSeq36	gggaatagttgagtccctccacgtatatcgagcgggcgaaccttaaaacatgcacttctgataccatccgcaaacgtcaatgcccccggcgattctcctcttg
1st mutation	gggaatagttgagtccctccacgtat−−−−−−−−−−−−−−−cttaaaacatgcacttctgataccatccgcaaacgtcaatgcccccggcgattctcctcttg	TTGAgt---16---aAacAT	No
RandSeq37	agcgctaactctggctcatgcatgacataggataaatgcttggagttgttttatacgggttcactacacacctcgtactaatgttacctttgtgcgaggtccg
1st mutation	agcgctaactctggctcatgcatgacataggataaatgcttggagttgttttatacgggttcactacacacctcgta−taatgttacctttgtgcgaggtccg	TatACg---18---TATAAT	Yes
RandSeq38	gaggagaacatagtttcagtcgagcggcacttctacccgtatttcaagcatcctgagcatacaatgtgggcatgctggtttagatatctctcgatagttcatc
1st mutation (replicate1)	gaggagaacatagtttcagtcgagcggcacttctacTcgtatttcaagcatcctgagcatacaatgtgggcatgctggtttagatatctctcgatagttcatc	TcGtat---17---TAcAAT	No
1st mutation (replicate2)	gaggagaacatagtttcagtcgagcggcacttctacccgtatttcaagcatcctgagcatacaatgtgggcatgctggtttaga−atctctcgatagttcatc	catACA---17---TAgAAT	No
RandSeq39	agacagcatattcgtcgctcgttacacttcaaaggctggcggcgattagggccatactcgaattatcgaaaagtaggtccaataccgggagacggatcgttct
1st mutation (replicate1)	agacagcatattcgtcgctcgttacacttcaaaggctggcggcgattagggccatactcgaattatcgaaaagtaggtAcaataccgggagacggatcgttct	TactCg---17---TAcAAT	No
1st mutation (replicate2)	Mutation occurred in the intergenic region upstream to the random sequence
RandSeq40	attcacgatctctgagctaacctgccaggttcgaccgcatcgatcaatacgctcaatcctgaccggagcgatttctaggcacagtaccggatggtgtctctgg
1st mutation	attcacgatctctgagctaacctgccCggttcgaccgcatcgatcaatacgctcaatcctgaccggagcgatttctaggcacagtaccggatggtgtctctgg	TTcggg---16---TATAAT	Yes	The upstream part of the promoter is located in the intergentic region upstrean to RandSeq40 but the last two bases AT of the minus-10 motif that are in the random sequence itself. Yet, this promoter is not active w/o the first mutation, which occurred also in another three additional replicates. It is possible that these mutations either strengthen a transcription activator binding site or reduc…
2nd mutation	attcacgatctctgagctCacctgccCggttcgaccgcatcgatcaatacgctcaatcctgaccggagcgatttctaggcacagtaccggatggtgtctctgg	TTcggg---16---TATAAT	No
